# Supplementary material for: First Complete Mitochondrial Genomes of the Invasive Mussel Perna viridis from Brazil and the Southwestern Atlantic
Source: Biology (Basel). 2026 Jul 20;15(14):1199. doi: 10.3390/biology15141199 (PMC13404536; doi:10.3390/biology15141199)
Supplement: Supplementary file 1 [file biology-15-01199-s001.zip]

Archive with 1 entries (1 files):
- biology-4397583-supplementary.pdf
